# Supplementary material for: Study on Differences in Lipid Composition of Camel Milk with Different Forage-to-Concentrate Diets
Source: Animals (Basel). 2026 Mar 24;16(7):1002. doi: 10.3390/ani16071002 (PMC13072413; doi:10.3390/ani16071002)
Supplement: Supplementary file 1 [file animals-16-01002-s001.zip]

Archive with 1 entries (1 files):
- animals-4132820-supplementary.pdf
